# Supplementary material for: Optical Modification of a Nanoporous Alumina Structure Associated with Surface Coverage by the Ionic Liquid AliquatCl
Source: Micromachines (Basel). 2024 May 31;15(6):739. doi: 10.3390/mi15060739 (PMC11206012; doi:10.3390/mi15060739)
Supplement: Supplementary file 1 [file micromachines-15-00739-s001.zip]

Archive with 1 entries (1 files):
- micromachines-2974023-supplementary.pdf
